# Supplementary material for: Toward on-site food authentication using nanopore sequencing
Source: Food Chem X. 2019 Jun 5;2:100035. doi: 10.1016/j.fochx.2019.100035 (PMC6694865; doi:10.1016/j.fochx.2019.100035)
Supplement: Supplementary data 1 [file mmc1.xml]

<?xml version="1.0" encoding="utf-8" standalone="no"?>
<data>
  <datasets>
    <author>marleen.voorhuijzen@wur.nl;marleen.vhz@gmail.com</author>
    <type>1</type>
    <dataset>
      <name>Towards on-site food authentication using nanopore sequencing</name>
      <caption />
      <description>In this study, the potential of the Oxford Nanopore Technologies MinION sequencer was evaluated to assess its potential to screen complex food products on location. To test the MinION sequencer, two experimental fish mixtures were prepared, and the performance of the MinION in identifying fish species was compared to DNA metabarcoding using Illumina MiSeq technology.</description>
      <filetype>
        <name />
      </filetype>
      <filesize />
      <source>0</source>
      <sourcename>Original Data</sourcename>
      <access>
        <type>1</type>
        <name>Data available in data repository</name>
        <reponame>EBI European Nucleotide Archive</reponame>
        <PersistentId />
        <deeplinkurl>https://www.ebi.ac.uk/ena/data/view/PRJEB23856</deeplinkurl>
      </access>
    </dataset>
  </datasets>
</data>
